# Supplementary material for: Anti-TNFα Treatment Impairs Long-Term Immune Responses to COVID-19 mRNA Vaccine in Patients with Inflammatory Bowel Diseases
Source: Vaccines (Basel). 2022 Jul 26;10(8):1186. doi: 10.3390/vaccines10081186 (PMC9330864; doi:10.3390/vaccines10081186)
Supplement: Supplementary file 1 [file vaccines-10-01186-s001.zip]

Archive with 1 entries (1 files):
- vaccines-1801080-supplementary.pdf
